# Supplementary material for: Pan-EGFR Inhibitor Dacomitinib Resensitizes Paclitaxel and Induces Apoptosis via Elevating Intracellular ROS Levels in Ovarian Cancer SKOV3-TR Cells
Source: Molecules. 2024 Jan 4;29(1):274. doi: 10.3390/molecules29010274 (PMC10780346; doi:10.3390/molecules29010274)
Supplement: Supplementary file 1 [file molecules-29-00274-s001.zip]

Archive with 1 entries (1 files):
- molecules-2712913-supplementary.pdf
